# Supplementary material for: A modular vaccine platform enabled by decoration of bacterial outer membrane vesicles with biotinylated antigens
Source: Nat Commun. 2023 Jan 28;14:464. doi: 10.1038/s41467-023-36101-2 (PMC9883832; doi:10.1038/s41467-023-36101-2)
Supplement: Supplementary file 3 — Source Data [file 41467_2023_36101_MOESM3_ESM.xlsx]

## Sheet: Figure 2a
Measurement value = (absorbance at 450 nm - background absorbance at 450 nm)/max absorbance at 450 nm.
GFP		blank OMVs + biotin-GFP				SNAP-OMVs + GFP				SNAP-OMVs + biotin-GFP
	Ag concentration (nM)	Replicate 1	Replicate 2	Mean	SD	Replicate 1	Replicate 2	Mean	SD	Replicate 1	Replicate 2	Mean	SD
	10	-0.00016	-0.00063	-0.000395	0.00033234	0.015914	0.017035	0.0164745	0.000792667	0.978484	0.936639	0.957561	0.0295889
	3.33333	0.010577	0.00056	0.0055685	0.00708309	0.0086	0.004843	0.0067215	0.0026566	0.969522	1.03048	1	0.0431024
	1.11111	0.003987	0.006886	0.0054365	0.0020499	0.000956	0.002471	0.0017135	0.00107127	0.860066	0.87318	0.866623	0.009273
	0.37037	0.002867	-0.00069	0.0010885	0.00251518	0.000824	0.000494	0.000659	0.000233345	0.602998	0.636211	0.619605	0.0234851
	0.123457	0.000824	0.003591	0.0022075	0.00195656	0.000494	-0.00063	-6.8e-05	0.000794788	0.314498	0.319506	0.317002	0.00354119

## Sheet: Figure 2b
GFP		blank OMVs + biotin-GFP					SNAP-OMVs + GFP					SNAP-OMVs + biotin-GFP
	wt% Ag (initial)	Replicate 1	Replicate 2	Replicate 3	Mean	SD	Replicate 1	Replicate 2	Replicate 3	Mean	SD	Replicate 1	Replicate 2	Replicate 3	Mean	SD
	3	0.0139719	0.0170768	0.0191467	0.0167318	0.00260458	0.0316923	0.0273209	0.0273209	0.028778	0.0025238	1.02519	1.01371	0.982027	1.00698	0.0223551
	2.05206	0.202116	0.0996582	0.133362	0.145045	0.0522184	0.182547	0.194139	0.197152	0.191279	0.00771096	1.05009	1.04089	1.03935	1.04344	0.00580677
	0.68402	-0.0222439	0.033694	0.0769225	0.0294576	0.0497188	0.05309	0.0574028	0.0676069	0.0593665	0.00745502	0.647618	0.595144	0.682787	0.64185	0.0441052
	0.228007	0.0769225	0.00442292	0.0073668	0.0295708	0.0410343	0.0264585	0.0231716	0.0253635	0.0249979	0.0016737	0.305418	0.477597	0.0882018	0.290406	0.195131
	0.076002	-0.0643601	-0.0582949	-0.0980186	-0.0735579	0.0213996	-0.0200942	0.01878	-0.013931	-0.00508173	0.0208934	0.0293179	0.0411738	0.0431458	0.0378792	0.00747954
	0.025334	-0.0432034	-0.0492278	-0.0673989	-0.0532767	0.0125957	-0.00389013	-0.00389013	-0.00500309	-0.00426112	0.000642572	0.0154351	0.0213917	0.0154351	0.0174206	0.00343901

## Sheet: Figure 2c
	Formulation	Signal						SD
		Replicate 1	Replicate 2	Replicate 3	Replicate 4	Replicate 5	Replicate 6
	blank OMVs + GFP	0.022263	0.02266	0.02266	0.023455	0.022263	0.022263	0.000464482
	SNAP-OMVs + GFP	0.010425	0.008987	0.008987	0.008987	0.008268	-0.00755	0.00684625
	blank OMVs + biotin-GFP	0.004596	0.005617	0.006298	0.006298	0.005617	0.005277	0.000645843
	SNAP-OMVs + biotin-GFP	0.337233	0.333459	0.323035	0.333818	0.32663	0.319082	0.00707603
	ClyA-GFP OMVs	0.62164	0.618238	0.615609				0.00302375

## Sheet: Figure 3ab
Sx-Cm-MOMP		blank OMVs + biotin-Sx-Cm-MOMP				SNAP-OMVs + Sx-Cm-MOMP				SNAP-OMVs + biotin-Sx-Cm-MOMP
	Ag concentration (nM)	Replicate 1	Replicate 2	Mean	SD	Replicate 1	Replicate 2	Mean	SD	Replicate 1	Replicate 2	Mean	SD
	10	0.366647	0.223408	0.295027	0.101285	0.177757	0.227913	0.202835	0.0354659	1.02468	0.975324	1	0.0348978
	3.33333	0.186566	0.2047	0.195633	0.0128229	0.149522	0.209549	0.179536	0.0424455	0.864681	0.90841	0.886546	0.0309211
	1.11111	0.106453	0.0818915	0.0941723	0.0173677	0.111761	0.0897248	0.100743	0.0155823	0.443115	0.396058	0.419586	0.0332747
	0.37037	0.0447046	0.0406875	0.042696	0.00284052	0.0392241	0.0525379	0.045881	0.00941429	0.152621	0.193022	0.172821	0.0285675
	0.123457	0.0138303	0.0193395	0.0165849	0.00389557	0.0852486	0.035207	0.0602278	0.0353848	-0.0134573	0.082494	0.0345184	0.0678478
Pfs25		blank OMVs + biotin-Pfs25				SNAP-OMVs + Pfs25				SNAP-OMVs + biotin-Pfs25
	Ag concentration (nM)	Replicate 1	Replicate 2	Mean	SD	Replicate 1	Replicate 2	Mean	SD	Replicate 1	Replicate 2	Mean	SD
	10	0.0035983	0.00490677	0.00425254	0.00092523	0.00785083	0.00915931	0.00850507	0.00092523	0.972195	1.00098	0.986588	0.0203551
	3.33333	0.00228983	0.000981354	0.00163559	0.00092523	0.00654236	0.00588813	0.00621524	0.000462615	1.01276	0.987242	1	0.018042
	1.11111	0.000981354	0.000327118	0.000654236	0.000462615	0	-0.000654236	-0.000327118	0.000462615	0.748446	0.75368	0.751063	0.00370092
	0.37037	0.000327118	-0.000981354	-0.000327118	0.00092523	-0.00196271	-0.00196271	-0.00196271	0	0.34282	0.334315	0.338567	0.00601399
	0.123457	-0.000981354	-0.000327118	-0.000654236	0.000462615	-0.00261694	-0.00327118	-0.00294406	0.000462615	0.119725	0.111874	0.1158	0.00555138
Pfs230		blank OMVs + biotin-Pfs230				SNAP-OMVs + Pfs230				SNAP-OMVs + biotin-Pfs230
	Ag concentration (nM)	Replicate 1	Replicate 2	Mean	SD	Replicate 1	Replicate 2	Mean	SD	Replicate 1	Replicate 2	Mean	SD
	10	0.00221545	0.00724376	0.0047296	0.00355556	-8.71243e-05	0.000759226	0.000336051	0.00059846	1.01817	0.981828	1	0.0256986
	3.33333	0.000174249	0.00112017	0.000647209	0.000668867	-0.000634763	-0.000186695	-0.000410729	0.000316832	0.992781	0.983969	0.988375	0.00623102
	1.11111	7.4678e-05	7.4678e-05	7.4678e-05	0	-0.000435621	0.000560085	6.22316e-05	0.00070407	0.7796	0.785873	0.782737	0.00443564
	0.37037	-0.000323604	-0.000273819	-0.000298712	3.52035e-05	0.000908582	0.000211588	0.000560085	0.000492849	0.47815	0.475263	0.476707	0.0020418
	0.123457	-0.000821457	0.00037339	-0.000224034	0.000844885	0.000161802	0.000311158	0.00023648	0.000105611	0.185114	0.197312	0.191213	0.00862486
CRM197-FtO-PS (anti-His)		blank OMVs + biotin-CRM197-FtO-PS				SNAP-OMVs + CRM197-FtO-PS				SNAP-OMVs + biotin-CRM197-FtO-PS
	Ag concentration (nM)	Replicate 1	Replicate 2	Mean	SD	Replicate 1	Replicate 2	Mean	SD	Replicate 1	Replicate 2	Mean	SD
	10	0.0105569	0.0121886	0.0113727	0.00115376	0.0612691	0.0527844	0.0570268	0.00599957	0.855434	0.868357	0.861896	0.0091378
	3.33333	0.00363862	0.00435655	0.00399759	0.000507656	0.0178015	0.0183236	0.0180626	0.000369204	1.00131	0.998695	1	0.00184602
	1.11111	0.00181115	0.00122375	0.00151745	0.000415355	0.00709775	0.00618402	0.00664089	0.000646107	0.915741	0.940216	0.927978	0.0173064
	0.37037	0.00194168	0.00174588	0.00184378	0.000138452	0.00357335	0.00298595	0.00327965	0.000415355	0.491899	0.487395	0.489647	0.00318439
	0.123457	0.00083215	0.000897417	0.000864784	4.61505e-05	0.00115848	0.00174588	0.00145218	0.000415355	0.159495	0.155384	0.15744	0.00290748
CRM197 (anti-FtLPS)		blank OMVs + biotin-CRM197-FtO-PS				SNAP-OMVs + CRM197-FtO-PS				SNAP-OMVs + biotin-CRM197-FtO-PS
	Ag concentration (nM)	Replicate 1	Replicate 2	Mean	SD	Replicate 1	Replicate 2	Mean	SD	Replicate 1	Replicate 2	Mean	SD
	10	0.0215999	0.0215999	0.0215999	0	0.0944215	0.0820577	0.0882396	0.00874256	0.791213	0.86569	0.828452	0.0526635
	3.33333	-0.0013615	-0.00592435	-0.00364292	0.00322642	0.0554165	0.0333382	0.0443774	0.0156117	0.980497	1.0195	1	0.0275807
	1.11111	-0.0038637	0.00688107	0.00150868	0.0075977	0.0180306	-0.00301737	0.00750662	0.0148832	0.870253	0.85995	0.865102	0.00728547
	0.37037	-0.00327495	0.0012879	-0.000993524	0.00322642	0.00183986	-0.00743303	-0.00279659	0.00655692	0.339785	0.37511	0.357448	0.0249787
	0.123457	-0.0100456	-0.00636591	-0.00820577	0.00260195	0.0122903	0.000809538	0.0065499	0.00811809	0.112673	0.130041	0.121357	0.0122812
FtLPS glycan		blank OMVs + biotin-FtLPS				SNAP-OMVs + FtLPS				SNAP-OMVs + biotin-FtLPS
	Ag concentration (μg/mL)	Replicate 1	Replicate 2	Mean	SD	Replicate 1	Replicate 2	Mean	SD	Replicate 1	Replicate 2	Mean	SD
	10	-0.0117853	-0.0193371	-0.0155612	0.00533991	0.00900111	-0.0331058	-0.0120523	0.0297741	1.00915	0.990846	1	0.0129452
	3.33333	-0.000457683	-0.00949693	-0.00497731	0.00639171	0.0126626	-0.0416873	-0.0145124	0.0384312	0.455471	0.509478	0.482475	0.0381885
	1.11111	-0.00812388	0.000343263	-0.00389031	0.00598717	0.00476753	-0.0403143	-0.0177734	0.0318777	0.208322	0.203288	0.205805	0.00355994
	0.37037	-0.00961135	-0.00869598	-0.00915367	0.000647262	0.0378352	-0.0401999	-0.00118235	0.0551791	0.0622068	0.0702163	0.0662115	0.00566354
	0.123457	-0.000915367	0.0365002	0.0177924	0.0264568	0.00774248	-0.0529006	-0.022579	0.0428811	0.0103742	0.017125	0.0137496	0.00477356
B16-M30		blank OMVs + biotin-B16-M30				SNAP-OMVs + biotin-B16-M30
	Ag concentration (nM)	Replicate 1	Replicate 2	Mean	SD	Replicate 1	Replicate 2	Mean	SD
	10	0.000717609	0.00442938	0.00257349	0.00262462	0.937568	1.06243	1	0.0882921
	3.33333	0.000321687	0.000519648	0.000420667	0.00013998	0.898966	0.990275	0.94462	0.0645656
	1.11111	0.000420667	2.47451e-05	0.000222706	0.000279959	0.864174	0.988741	0.926457	0.0880821
	0.37037	0.00116302	2.47451e-05	0.000593883	0.000804883	0.820425	0.899609	0.860017	0.0559918
	0.123457	0.003786	2.47451e-05	0.00190537	0.00265961	0.627314	0.712684	0.669999	0.0603662
3xB16-M30		blank OMVs + biotin-3xB16-M30				SNAP-OMVs + biotin-3xB16-M30
	Ag concentration (nM)	Replicate 1	Replicate 2	Mean	SD	Replicate 1	Replicate 2	Mean	SD
	10	0.00197468	0.00237075	0.00217271	0.000280062	0.864862	0.883715	0.874288	0.013331
	3.33333	0.000548837	-5.65811e-06	0.000271589	0.000392087	0.88514	0.889695	0.887418	0.00322071
	1.11111	0.00542047	0.000113162	0.00276682	0.00375283	0.99996	1.00004	1	5.60124e-05
	0.37037	-0.000322512	7.35554e-05	-0.000124478	0.000280062	0.991485	0.951244	0.971364	0.0284543
	0.123457	0.000271589	0.000152769	0.000212179	8.40186e-05	0.569673	0.59716	0.583416	0.0194363
DNP		blank OMVs + biotin-DNP				SNAP-OMVs + biotin-DNP
	Ag concentration (nM)	Replicate 1	Replicate 2	Mean	SD	Replicate 1	Replicate 2	Mean	SD
	10	0.00687472	0.0056445	0.00625961	0.000869892	0.993017	0.92521	0.959114	0.0479464
	3.33333	-0.00788783	-0.000434193	-0.00416101	0.00527052	0.989905	0.89384	0.941872	0.0679283
	1.11111	-0.00180914	0.00231569	0.000253279	0.0029167	1.0131	0.986902	1	0.0185236
	0.37037	-0.00933514	-0.00484848	-0.00709181	0.00317255	0.975179	0.940154	0.957666	0.0247663
	0.123457	-0.00191768	0.00130258	-0.000307553	0.00227707	0.605427	0.626558	0.615993	0.0149417
GD2		blank OMVs + biotin-GD2				SNAP-OMVs + biotin-GD2
	Ag concentration (nM)	Replicate 1	Replicate 2	Mean	SD	Replicate 1	Replicate 2	Mean	SD
	10	-0.0115758	0.0153099	0.00186706	0.0190111	0.970874	1.02913	1	0.0411907
	3.33333	-0.00560119	0.0227782	0.0085885	0.0200673	0.824496	0.809559	0.817028	0.0105617
	1.11111	-0.00410754	0.0287528	0.0123226	0.0232358	0.662435	0.690067	0.676251	0.0195392
	0.37037	-0.00485437	-0.00933532	-0.00709485	0.00316851	0.292009	0.338312	0.315161	0.0327413
	0.123457	-0.00560119	0.0123226	0.00336072	0.0126741	0.0410754	0.0619866	0.051531	0.0147864
Lewis Y		blank OMVs + biotin-LeY				SNAP-OMVs + biotin-LeY
	Ag concentration (nM)	Replicate 1	Replicate 2	Mean	SD	Replicate 1	Replicate 2	Mean	SD
	10	0.0400534	0.221629	0.130841	0.128393	0.917223	1.08278	1	0.117064
	3.33333	0.0694259	0.0961282	0.082777	0.0188814	0.730307	0.861148	0.795728	0.0925186
	1.11111	0.0480641	0.0293725	0.0387183	0.0132169	0.671562	0.64486	0.658211	0.0188814
	0.37037	-0.00534045	-0.0507343	-0.0280374	0.0320983	0.340454	0.29239	0.316422	0.0339864
	0.123457	0	-0.024032	-0.012016	0.0169932	0.0734312	0.0574099	0.0654206	0.0113288
PC		blank OMVs + biotin-PC				SNAP-OMVs + biotin-PC
	Ag concentration (nM)	Replicate 1	Replicate 2	Mean	SD	Replicate 1	Replicate 2	Mean	SD
	10	0.0171414	0.0907487	0.053945	0.0520482	0.954542	1.04546	1	0.0642878
	3.33333	-0.0136123	0.0117637	-0.000924292	0.0179436	0.185195	0.185867	0.185531	0.000475326
	1.11111	0.0270565	0.00621796	0.0166373	0.0147351	0.0366356	0.0455424	0.041089	0.00629807
	0.37037	0.00470549	0.00168053	0.00319301	0.00213897	0.0139484	0.01899	0.0164692	0.00356494
	0.123457	0.114948	0.0169734	0.0659608	0.0692788	0.00268885	0.00773044	0.00520965	0.00356494

## Sheet: Figure 4ab
	Figure 4a
		Group	Titers
		PBS	1600	1600	1600	1600	800	800	1600
		blank SNAP-OMVs	25600	12800	12800	12800	12800	6400	6400
		SNAP-OMVs + GFP	819200	204800	6400	3276800	51200	25600	409600
		SNAP-OMVs + biotin-GFP	6553600	26214400	13107200	26214400	13107200	6553600	6553600
		ClyA-GFP OMVs	26214400	26214400	3276800	13107200	1638400	1638400	6553600
	Figure 4b
			IgG1 titers							IgG2a titers
		SNAP-OMVs + biotin-GFP	25600	409600	204800	819200	409600	204800	102400	6553600	26214400	6553600	13107200	6553600	3276800	3276800
		ClyA-GFP OMVs	6553600	6553600	102400	3276800	1638400	102400	102400	6553600	6553600	409600	3276800	819200	409600	819200
	Figure 4c
		pmol GFP	SNAP-OMVs + GFP						SNAP-OMVs + biotin-GFP
		2	100	100	100	100	1600	1600	12800	200	800	200	1600	1600
		6	100	100	100	100	400	1600	1638400	51200	819200	25600	409600	819200
		20	100	100	100	400	400	1600	3276800	1638400	25600	102400	1638400	3276800
		60	12800	800	3200	6400	12800	51200	1638400	204800	6553600	819200	6553600	6553600
		200	6400	6400	25600	6400	25600	102400	204800	409600	6553600	1638400	13107200	13107200

## Sheet: Figure 5b
	Figure 5b

## Sheet: Figure 5c-f
	Figure 5c
		Group	Titers
		PBS	50	50	50	50	50	50	50
		blank SNAP-OMVs	100	200	126	200	317	100	50
		SNAP-OMVs + biotin-Sx-Cm-MOMP	5080	102400	325100	25600	8063	102400	40637
	Figure 5d
		Group	Titers
		PBS	50	50	50	50	50	50	50
		blank SNAP-OMVs	50	100	100	50	50	50	50
		SNAP-OMVs + biotin-Sx-Cm-MOMP	5080	162550	325100	25600	10159	81275	51200
	Figure 5e
		Group	Titers
		PBS	50	100	50	50	50	800	100
		blank SNAP-OMVs	100	100	200	200	100	100	126
		SNAP-OMVs + biotin-Sx-Cm-MOMP	317	504	25600	1600	504	2016	1008
	Figure 5f
		Group	Titers
		PBS	10	12.5	15	16	18.5	20	25
		blank SNAP-OMVs	26.5	21.5	21.5	10	12.5	15	16
		SNAP-OMVs + biotin-Sx-Cm-MOMP	20	26.5	52	70	87.5	87.5	87.5

## Sheet: Supplementary Figure 1a
	Supplementary Figure 1a

## Sheet: Supplementary Figure 1b
GFP		ClyA-eMA				Lpp-OmpA-eMA				Int-eMA				eMA-Hbpβ				Ag43β				IgAPβ				AIDA-Iβ
	biotin-GFP concentration (nM)	Replicate 1	Replicate 2	Mean	SD	Replicate 1	Replicate 2	Mean	SD	Replicate 1	Replicate 2	Mean	SD	Replicate 1	Replicate 2	Mean	SD	Replicate 1	Replicate 2	Mean	SD	Replicate 1	Replicate 2	Mean	SD	Replicate 1	Replicate 2	Mean	SD
	10	0.106892	0.106067	0.10648	0.000583662	0.752579	0.752579	0.752579	0	0.643624	0.657656	0.65064	0.00992226	0.581098	0.581098	0.581098	0	0.532398	0.519191	0.525794	0.0093386	1.01527	0.98473	1	0.0215955	0.327693	0.308708	0.3182	0.0134244
	3.33333	0.0846059	0.0870821	0.085844	0.00175099	0.703054	0.710483	0.706768	0.00525296	0.609781	0.599876	0.604829	0.00700395	0.562113	0.569542	0.565827	0.00525296	0.481222	0.482047	0.481634	0.000583662	0.988031	0.980603	0.984317	0.00525296	0.308708	0.300454	0.304581	0.00583646
	1.11111	0.082955	0.0771771	0.080066	0.00408564	0.635369	0.643624	0.639496	0.00583662	0.55778	0.513207	0.535493	0.0315178	0.554684	0.5357	0.545192	0.0134242	0.520017	0.499381	0.509699	0.0145916	0.938506	0.933553	0.93603	0.00350197	0.2922	0.283946	0.288073	0.00583646
	0.37037	0.0705737	0.0350805	0.0528271	0.0250975	0.502476	0.526414	0.514445	0.0169262	0.434792	0.444697	0.439744	0.00700395	0.403632	0.425093	0.414362	0.0151752	0.40941	0.406108	0.407759	0.00233465	0.776723	0.771771	0.774247	0.00350197	0.258357	0.23442	0.246389	0.016926
	0.123457	0.0524144	0.0491127	0.0507635	0.00233465	0.270532	0.269707	0.27012	0.000583662	0.231738	0.230087	0.230912	0.00116732	0.235246	0.2435	0.239373	0.00583662	0.2435	0.246801	0.245151	0.00233465	0.411886	0.426744	0.419315	0.0105059	0.189847	0.151878	0.170863	0.0268481
		ClyA-eMA				Lpp-OmpA-eMA				Int-eMA				eMA-Hbpβ				Ag43β				IgAPβ				AIDA-Iβ
	GFP concentration (nM)	Replicate 1	Replicate 2	Mean	SD	Replicate 1	Replicate 2	Mean	SD	Replicate 1	Replicate 2	Mean	SD	Replicate 1	Replicate 2	Mean	SD	Replicate 1	Replicate 2	Mean	SD	Replicate 1	Replicate 2	Mean	SD	Replicate 1	Replicate 2	Mean	SD
	10	0.0466364	0.0350805	0.0408584	0.00817127	0.0262072	0.0303343	0.0282707	0.00291831	0.0484936	0.0509699	0.0497317	0.00175099	0.0462237	0.0396203	0.042922	0.0046693	0.0313661	0.0437474	0.0375567	0.00875493	0.0412712	0.0445728	0.042922	0.00233465	0.0553033	0.058605	0.0569542	0.00233465
	3.33333	0.0103178	0.0127941	0.0115559	0.00175099	0.00474618	0.00557161	0.00515889	0.000583662	0.0171275	0.0146513	0.0158894	0.00175099	0.00907965	0.00907965	0.00907965	0	0.00660338	0.00412712	0.00536525	0.00175099	0.0107305	0.0115559	0.0111432	0.000583662	0.0140322	0.0123813	0.0132068	0.00116732
	1.11111	-0.00453983	-0.00123813	-0.00288898	0.00233465	-0.00350805	-0.00680974	-0.00515889	0.00233465	0.00144449	0.00226991	0.0018572	0.000583662	0.00247627	0.00330169	0.00288898	0.000583662	0.00165085	0.00412712	0.00288898	0.00175099	0.00247627	0.00247627	0.00247627	0	-0.000825423	-0.00660338	-0.0037144	0.00408564
	0.37037	-0.00949236	-0.00619067	-0.00784152	0.00233465	-0.00928601	-0.00515889	-0.00722245	0.00291831	-0.0018572	-0.000206356	-0.00103178	0.00116732	0.00165085	0.00165085	0.00165085	0	-0.00330169	0	-0.00165085	0.00233465	0	0.000825423	0.000412712	0.000583662	-0.00330169	-0.00742881	-0.00536525	0.00291831
	0.123457	-0.00866694	-0.00949236	-0.00907965	0.000583662	-0.0183657	-0.015064	-0.0167148	0.00233465	-0.0018572	-0.00268262	-0.00226991	0.000583662	0.00577796	0.00247627	0.00412712	0.00233465	0.00247627	0.00660338	0.00453983	0.00291831	0.0123813	0.00577796	0.00907965	0.0046693	-0.0115559	-0.0115559	-0.0115559	0
																										`

## Sheet: Supplementary Figure 2a-d
	Supplementary Figure 2a
	Supplementary Figure 2b
	Supplementary Figure 2c
	Supplementary Figure 2d

[truncated: 9 more sheets: Supplementary Figure 3a-c, Supplementary Figure 4ab, Supplementary Figure 4c, Supplementary Figure 5a, Supplementary Figure 5b, Supplementary Figure 6a, Supplementary Figure 6c, Supplementary Figure 7b, Supplementary Figure 7c]
